# Supplementary material for: Knowledge, attitude, and practice regarding child maltreatment amongst Iranian medical students through internship course: an 18-month longitudinal study
Source: BMC Prim Care. 2023 Jan 31;24:37. doi: 10.1186/s12875-023-01988-9 (PMC9886537; doi:10.1186/s12875-023-01988-9)
Supplement: Supplementary file 2 — Additional file 2. [file 12875_2023_1988_MOESM2_ESM.xlsx]

## Sheet: Dataset
AGE	SEX	MARIATAL	CHILDREN	STAGE	EDUCATION	Q1K1	Q2K1	Q3K1	Q4K1	Q5K1	Q6K1	Q7K1	Q8K1	Q9K1	Q10K1	Q11K1	Q12K1	Q13K1	Q14K1	Q15K1	Q16K1	Q17K1	Q18K1	Q19K1	Q20K1	Q1A1	Q2A1	Q3A1	Q4A1	Q5A1	Q6A1	Q7A1	Q8A1	Q9A1	Q10A1	Q11A1	Q12A1	Q13A1	Q14A1	Q15A1	Q1P1	Q2P1	Q3P1	Q6P1	Q7P1	Q8P1	Q9P1	Q10P1	Q11P1
24	1	2	1		2	0	0	0	2	2	2	2	2	3	3	3	3	3	0	3	3	1	0	2	2	2	2	2	0.5	3	2.25	2.25	0.75	2.25	0.75	1	0.5	1.5	0.5	0.5	0	0.5	0.5	0	0	0	0	0.5	0.5
25	1	2	1		2	2	0	0	0	2	0	0	2	0	3	3	0	0	3	0	0	0	1	2	0	1	1	1	0.5	1.5	0.75	0.75	1.5	2.25	0.5	1	1.5	1.5	1	1.5	1	1.5	0.5	0.5	0.75	0.5	1	1	0
25	1	2	1		2	2	0	0	2	2	2	2	2	3	3	3	3	3	3	3	3	1	1	2	2	2	2	1.5	0.5	2.25	2.25	0.75	0.75	1.5	0.5	1	1	0.5	0	0.5	0	0	0	0	0	0	0	0	0
25	1	2	1		2	2	0	0	2	2	2	0	0	3	3	3	0	3	0	3	3	1	0	2	0	2	2	0.5	0	3	2.25	0	0	3	1	1	0	2	1	1	0	0	0	0	0	0	0	0	0
24	1	2	1		2	2	0	0	2	2	2	2	2	3	3	3	3	0	3	0	3	1	1	2	2	2	1	2	0	3	3	0	2.25	3	1	1	1.5	1.5	1.5	1.5	0	0	0	0	0	0	0	0	0
24	1	2	1		2	2	0	0	2	2	2	2	2	3	3	3	3	0	3	0	3	1	1	2	2	2	1	2	0	3	3	0	2.25	3	1	1	1.5	1.5	1.5	1.5	0	0	0	0	0	0	0	0	0
25	1	2	1		2	0	2	0	0	0	2	0	0	3	3	0	3	3	3	3	0	1	0	0	0	2	1.5	1	1	1.5	2.25	0.75	0.75	3	1	1	0.5	1	0.5	1	0	0	0	0	0	0	0.5	0.5	0.5
24	1	2	1		2	2	2	0	0	0	2	0	2	0	3	0	3	0	0	3	3	1	1	2	0	1.5	1.5	1	0	0.75	1.5	0	0.75	3	0.5	0.5	0.5	0	0	0.5	0	0	0	0	0	0	0	0	0
24	2	2	1		2	2	2	0	2	2	2	0	2	3	3	0	0	3	3	3	3	1	1	2	2	2	2	2	0	3	3	0	0	3	0.75	0.75	0	1	0.5	0.5	0	0	0	0	0	0	0	0	0
24	1	2	1		2	2	2	0	2	2	2	2	0	3	3	3	3	3	0	3	0	1	0	2	2	1.5	1.5	1.5	1.5	2.25	2.25	2.25	2.25	2.25	0.75	0.75	1	1.5	1.5	1.5	0	0	0	0	0	0	0	0	0
24	1	2	1		2	2	2	0	2	2	2	2	0	3	3	3	0	0	0	3	0	1	1	2	2	2	2	1	0.5	3	1.5	1.5	2.25	2.25	1	1	0.5	1.5	1.5	1.5	0	0.5	0	0	0	0	0	0.5	1.5
25	1	1	1		2	2	2	0	0	2	2	0	0	0	3	3	3	0	3	3	0	1	1	2	2	2	2	2	1.5	2.25	3	1.5	0.75	2.25	1	1	0	0	0	0	0	0	0	0	0	0	0	0	0
25	1	2	1		2	2	2	0	2	2	2	2	2	3	3	3	3	3	0	0	3	1	0	2	2	2	1	2	2	3	3	0	3	0	1	0.75	2	2	2	2	0	0.5	0.5	0.5	0.5	0.5	0	0	0
24	2	2	1		2	2	2	0	2	2	2	0	2	3	3	3	3	3	3	0	3	0	0	2	2	2	2	1.5	0.5	2.25	2.25	0.75	0	2.25	0.75	0.75	1	0.5	1	1	0	0	0	0	0	0	0	0	0
25	1	2	1		2	2	2	0	0	2	2	0	0	0	3	3	3	0	3	0	3	1	0	2	0	2	2	2	0	3	3	0	0	3	1	1	0	0	0	0	0	0	0	0	0	0	0	0	0
25	2	2	1		2	2	2	0	2	2	2	0	2	3	3	3	3	3	3	0	3	0	0	2	2	2	2	1.5	0.5	2.25	2.25	0.75	0	2.25	0.75	0.75	1	0.5	1	1	0	0	0	0	0	0	0	0	0
24	2	2	1		2	2	2	0	2	2	2	0	0	3	3	3	3	3	3	3	3	1	1	2	2	2	2	1.5	0	2.25	3	0.75	0	3	1	1	0	0	1.5	1.5	0	0.5	0.5	0	0	0	0	0	0
24	2	1	1		2	2	2	0	2	2	2	2	2	3	3	3	3	0	0	0	3	1	0	2	2	2	2	2	0	3	3	1.5	2.25	3	1	1	1	1	2	2	0	0	0	0	0	0	0	0	0
24	2	2	1		2	2	2	0	2	2	2	2	0	3	3	3	3	0	0	3	0	1	0	2	0	1.5	1	1.5	0.5	2.25	2.25	0.75	1.5	2.25	1	1	0	0	0.5	0.5	0	0	0	0	0	0	0	0	0
24	2	1	1		2	2	2	0	0	2	2	2	2	3	3	3	3	3	0	0	3	1	0	2	2	2	1.5	1.5	0.5	3	1.5	1.5	0.75	2.25	0.75	0.75	2	2	2	2	0	0	0	0	0	0	0	0	0
24	2	2	1		2	2	2	0	0	0	2	2	2	3	3	3	0	3	0	3	3	0	0	2	2	2	2	1.5	0.5	3	3	0.75	2.25	2.25	0.75	0.75	1	1	1	1	0	0	0	0	0	0	0	0	0
23	1	2	1		2	2	2	0	0	2	2	0	2	3	3	3	0	3	3	3	3	1	1	2	2	2	2	2	2	3	3	1.5	2.25	2.25	1	1	2	2	2	2	0	0	0.5	0	0	0	0	0	0
24	2	2	1		2	2	2	0	2	0	2	0	2	3	3	3	3	3	3	0	3	1	1	2	2	1.5	1.5	1.5	0	3	2.25	1.5	0.75	3	1	1	1	1	0.5	0.5	0	0	0	0	0	0	0	0	0
25	2	1	1		2	2	2	0	0	2	2	0	0	0	3	3	3	0	3	0	3	1	0	2	0	2	2	2	0	3	3	0	0	3	1	1	0	0	0	0	0	0	0	0	0	0	0	0	0
24	1	2	1		2	0	0	2	0	0	2	2	2	3	0	3	0	0	3	3	3	1	1	2	2	2	1.5	2	1.5	3	1.5	0.75	1.5	3	1	0.5	0	0.5	1.5	0.5	1	0	0.5	0.75	0.5	1	0.5	1	0.5
25	1	2	1		2	0	0	2	0	2	2	2	0	3	0	3	0	3	3	0	0	1	0	2	2	1.5	2	1	1	3	3	0.75	3	2.25	0.75	1	1.5	2	2	0	2	0	0.5	0	0	0.5	0	0	0
24	1	2	1		2	0	0	2	0	2	0	2	0	3	0	0	0	3	0	3	0	0	1	2	0	1.5	1.5	0.5	0	0.75	2.25	2.25	1.5	2.25	0.5	0.5	0.5	0.5	1.5	0	1	1.5	0.5	0.5	0.5	0.5	0.5	0.5	0.5
24	2	2	1		2	0	0	2	0	0	2	2	2	3	3	3	3	3	0	3	3	0	0	2	2	2	1	1.5	1.5	3	3	0.75	0.75	1.5	0.75	0.25	1.5	1.5	0.5	0	0	0	0	0	0	0	0	0	0
24	2	2	1		2	0	0	2	0	0	2	2	2	3	3	3	3	3	0	3	3	0	0	2	2	2	1	1.5	1.5	3	3	0	0.75	2.25	0.5	0.75	1.5	1.5	1.5	0.5	0	0	0	0	0	0	0	0	0
24	1	2	1		2	2	0	2	2	2	0	0	2	3	3	3	3	3	3	3	3	1	1	2	2	2	2	2	2	2.25	2.25	1.5	2.25	3	0.75	0.75	1.5	0.5	0.5	0.5	1	0.5	0.5	0.5	0.5	0.5	0.5	0.5	0.5
24	2	1	1		2	2	0	2	0	0	2	2	0	3	3	3	3	3	3	3	3	1	1	2	0	2	1.5	1.5	1.5	3	3	0.75	0.75	3	0.75	1	1	1	1	1	0	0	0	0	0	0	0	0	0
25	2	2	1		2	2	0	2	2	2	2	2	2	3	3	3	3	3	0	3	3	1	1	0	0	1.5	1.5	2	1	3	2.25	0.75	1.5	2.25	1	0.75	1	0.5	0.5	0.5	0	0	0	0	0	0	0	0	0
25	1	2	1		2	2	0	2	0	0	2	2	2	3	3	3	3	3	3	3	3	1	0	2	2	2	2	0	1	2.25	2.25	2.25	1.5	1.5	0.75	0.75	0.5	1.5	1.5	1.5	0	0	0	0	0	0	0	0	0
24	1	2	1		2	2	0	2	2	2	2	2	2	0	3	3	0	3	0	3	3	1	1	2	2	2	1	1.5	2	3	3	2.25	2.25	0.75	1	1	1.5	1.5	1.5	1.5	0	0	0	0	0	0	0	1.5	1.5
25	2	2	1		2	2	0	2	2	2	0	2	0	3	3	3	0	3	0	3	3	1	0	2	2	2	2	2	0	3	3	1.5	2.25	2.25	1	1	1.5	1	1.5	1.5	0	0.5	0	0	0	0	0	0	0
26	2	2	1		2	2	0	2	2	2	2	0	0	3	3	3	0	3	3	0	3	1	0	2	0	2	2	1	0	3	3	0	0	3	1	1	1.5	2	1	1	0	0	0	0	0	0	0	0	0
25	2	2	1		2	2	0	2	2	2	2	2	0	3	3	3	0	0	0	3	3	1	1	2	2	1.5	1.5	1	1	3	3	1.5	2.25	2.25	0.75	0.75	1	1	0.5	0.5	0	0	0	0	0	0	0	0	0
25	2	1	1		2	2	0	2	0	2	2	2	2	3	3	3	3	3	3	3	3	1	0	2	2	2	2	2	0	3	3	0.75	2.25	2.25	0.75	0.75	1.5	1.5	1.5	1.5	0	0	0	0	0	0	0	0	0
24	2	2	1		2	2	0	2	0	2	2	2	2	3	0	3	0	3	0	3	0	1	0	2	2	2	2	2	1	1.5	3	0	0	3	0.75	0.75	1	1	2	1	0	0.5	0	0	0	0	0	0	0
25	2	2	1		2	2	0	2	2	2	2	2	0	3	3	3	0	0	0	3	3	1	1	2	2	1.5	1.5	1	1	3	3	1.5	2.25	2.25	0.75	0.75	1	1	1.5	1.5	0	0	0	0	0	0	0	0	0
25	2	1	1		2	2	0	2	0	2	2	2	2	3	3	3	3	3	3	3	3	1	0	2	2	2	2	2	0	3	3	0.75	2.25	2.25	0.75	0.75	1.5	1.5	1.5	1.5	0	0	0	0	0	0	0	0	0
24	2	2	1		2	2	0	2	2	2	0	2	2	3	3	3	3	3	3	3	3	0	0	2	2	2	2	1.5	1.5	2.25	2.25	1.5	1.5	2.25	0.75	0.5	1.5	1.5	1.5	1.5	0	0.5	0.5	0	0	0	0	0	0
25	1	2	1		2	2	0	2	2	2	2	0	2	3	3	3	3	0	0	0	3	1	1	2	2	2	2	1.5	0.5	3	3	0.75	0.75	2.25	0.75	1	0	0.5	2	1	0	0	0	0	0	0	0	0	0
24	2	2	1		2	2	0	2	2	2	2	2	2	3	3	3	0	3	3	3	3	1	1	2	2	2	2	1.5	0.5	3	3	0.75	1.5	2.25	1	1	0.5	0.5	1	1.5	0	0	0	0	0	0	0	0	0
24	2	2	1		2	2	0	2	0	2	0	0	0	3	3	3	3	0	3	0	3	1	1	2	2	2	2	1	0	3	3	0	0.75	3	1	1	0	2	2	2	0	0.5	0.5	0	0	0	0	0	0
24	1	2	1		2	2	0	2	0	2	2	2	2	3	3	3	0	3	3	3	0	1	1	2	2	1.5	2	1.5	0.5	2.25	2.25	1.5	3	0.75	0.75	0.75	1	1.5	2	1.5	0	0	0	0	0	0	0	0	0
25	2	2	1		1	2	0	2	0	0	0	2	2	3	3	3	3	0	0	3	3	1	1	2	2	2	2	1.5	0.5	3	3	0.75	2.25	2.25	0.5	0.75	1.5	1.5	1.5	1.5	1	0	0	0	0	0	0	0	0
26	2	2	1		2	2	0	2	0	2	2	0	2	3	3	3	3	3	0	3	3	1	1	2	2	2	2	2	0.5	3	3	0.75	0.75	3	1	0.75	0	0.5	1.5	0.5	0	0	0	0	0	0	0	0	0
25	1	2	1		2	2	0	2	2	2	2	2	2	3	3	3	3	3	3	3	3	1	1	2	2	1.5	1.5	1	1.5	3	3	0.75	2.25	0.75	1	1	2	2	0.5	1.5	0	0.5	0.5	0.5	0.5	0.5	0.5	0	0
26	2	2	1		2	2	0	2	0	2	2	0	2	3	3	3	3	3	0	3	3	1	1	2	2	2	2	2	0	3	3	1.5	1.5	3	1	1	0.5	1.5	1.5	1.5	0	0	0	0	0	0	0	0	0
26	2	2	1		2	2	0	2	0	0	0	2	2	3	3	3	3	3	0	3	3	1	0	2	2	1.5	1.5	1.5	0.5	2.25	3	0.75	0.75	2.25	1	0.75	2	2	2	1	0	0	0	0	0	0	0	0	0
24	2	2	1		2	0	2	2	0	0	2	0	0	3	3	3	3	3	3	0	3	1	0	2	0	2	1.5	1.5	0	3	3	1.5	0	1.5	1	1	1.5	1.5	1.5	1	0	0	0.5	0.5	0.5	0	0	0	0
25	2	2	1		1	0	2	2	0	2	2	0	0	3	3	3	3	3	0	3	3	1	0	2	2	2	1.5	2	2	3	1.5	2.25	0.75	2.25	0.75	1	1.5	1	2	2	2	0	0	0	0	0	0	0	0
24	2	2	1		2	0	2	2	2	2	2	2	2	3	3	3	3	3	0	3	3	1	1	2	2	2	1.5	1.5	1.5	3	3	0.75	0.75	2.25	1	1	0.5	1	0.5	2	0	0	0	0	0	0	0	0	0
25	2	2	1		2	0	2	2	0	2	0	0	0	3	3	3	0	3	0	3	3	1	0	2	2	2	2	1.5	1.5	1.5	2.25	0.75	0.75	3	1	1	0.5	1	0.5	1	0	0	0	0	0	0	0.5	0.5	0.5
25	2	1	1		2	0	2	2	0	2	2	0	2	3	3	3	3	3	3	3	3	1	1	2	2	2	2	2	0	3	3	0	2.25	3	1	1	0	0	0	1	0	0	0	0	0	0	0	0	0
25	2	1	1		2	0	2	2	0	2	2	0	2	3	3	3	3	3	3	3	3	1	1	2	2	2	2	2	0	3	3	0	2.25	3	1	1	0	0	0	1	0	0	0	0	0	0	0	0	0
25	2	1	1		2	0	2	2	0	2	2	0	2	3	3	3	3	3	3	3	3	1	1	2	2	2	2	2	0	3	3	0	2.25	3	1	1	0	0	0	1	0	0	0	0	0	0	0	0	0
25	2	1	1		2	0	2	2	0	2	2	0	2	3	3	3	3	3	3	3	3	1	1	2	2	2	2	2	0	3	3	0	2.25	3	1	1	0	0	0	1	0	0	0	0	0	0	0	0	0
25	1	2	1		2	0	2	2	2	2	2	0	2	3	0	3	0	3	3	3	3	1	0	2	0	1.5	2	1.5	0.5	2.25	2.25	0	0.75	3	1	0.75	0.5	1.5	1	1.5	0	0.5	0	0	0	0	0	0	0
25	1	2	1		2	0	2	2	0	2	2	2	2	3	3	3	3	3	3	3	0	1	0	2	2	2	2	2	0	3	3	0.75	1.5	3	0.75	0.75	1.5	0.5	2	1.5	0	0	0	0	0	0	0	0	0
25	1	2	1		2	0	2	2	2	0	0	2	0	0	0	0	3	0	3	0	3	1	1	0	0	2	2	1	1	2.25	1.5	3	0.75	2.25	1	1	0	0	0	0	0	0.5	1.5	0.5	0	0	0	0	0
24	2	2	1		2	0	2	2	0	2	2	2	0	3	0	3	3	0	0	3	3	1	0	2	2	2	2	2	0	3	3	1.5	2.25	2.25	1	0.75	1	1	1	2	0	0	0	0	0	0	0	0	0
25	1	2	1		2	0	2	2	2	2	2	2	2	3	3	3	0	3	3	3	0	0	1	2	2	2	1	2	0.5	3	3	0.75	3	3	0.25	0.75	2	2	2	2	1	0.5	0.5	0	0	0	0	0.5	0.5
27	1	2	1		2	0	2	2	2	2	2	2	2	3	3	0	0	3	0	3	3	1	1	2	2	2	1.5	2	1	3	2.25	1.5	1.5	1.5	1	0.75	0.5	1	0.5	1.5	1	0	0	0	0	0	0	0	0
23	1	2	1		2	2	2	2	0	2	2	2	0	3	3	3	0	0	0	3	3	1	1	2	2	2	2	2	0	3	3	1.5	1.5	3	1	1	2	1	1	2	1	0	0.5	0	0	0	0.5	0	0
24	2	1	1		2	2	2	2	0	2	2	2	2	3	3	3	3	3	3	0	3	0	1	2	0	2	1.5	1.5	0	1.5	2.25	0.75	1.5	2.25	0.75	0.75	1	0.5	1	1.5	0	0	0.5	0	0	0	0	0.5	0.5
24	2	2	1		2	2	2	2	0	2	2	0	2	3	3	3	3	0	0	0	3	1	0	2	2	2	2	2	0.5	2.25	3	0	0	3	0.75	0.75	1	1	2	1	0	0.5	0	0	0	0	0	0	0
25	1	2	1		2	2	2	2	2	2	2	2	2	3	3	3	3	3	0	0	3	1	1	2	2	2	1	2	2	3	3	0	3	0	1	1	2	2	2	2	0	0.5	0.5	0.5	0.5	0.5	0.5	0	0
25	1	2	1		2	2	2	2	0	2	2	0	2	3	3	3	3	3	0	3	3	1	1	2	2	2	2	1.5	1.5	3	3	0.75	0	2.25	1	1	0	0	1	0.5	0	0	0	0	0	0	0	0	0
25	1	2	1		2	2	2	2	0	2	2	2	0	3	3	3	3	3	0	3	3	1	0	2	2	2	1	1.5	0.5	3	3	0.75	1.5	1.5	1	1	2	2	2	2	0	0	0	0	0	0	0	0	0
24	2	2	1		2	2	2	2	0	2	2	0	2	3	3	3	3	3	3	3	3	1	0	2	2	2	1.5	1	1.5	3	3	0.75	2.25	2.25	1	1	0.5	1	1.5	1.5	0	0	0	0	0	0	0	0	0
25	2	1	1		2	2	2	2	2	2	2	2	2	3	3	3	0	3	3	3	0	1	1	2	2	2	2	1.5	1.5	2.25	2.25	0.75	1.5	2.25	0.75	0.75	2	2	2	2	0	0	0	0	0	0	0	0	0
24	1	1	1		2	2	2	2	0	2	2	2	2	3	3	3	3	0	0	3	3	1	0	2	2	2	2	1.5	1	3	3	0	3	2.25	1	1	2	2	2	2	0	0	0	0	0	0	0	0	0
24	2	2	1		2	2	2	2	2	0	2	2	2	3	3	3	3	3	0	3	3	1	1	2	2	2	2	1.5	1	2.25	2.25	0.75	2.25	2.25	0.75	0.75	1	1.5	1.5	0.5	0	0.5	0.5	0	0.5	0.5	0.5	0	0
24	2	1	2		2	2	2	2	0	0	2	2	2	3	3	3	3	3	0	3	3	1	1	2	2	2	2	1.5	1	2.25	2.25	0.75	1.5	2.25	0.75	0.75	1	1.5	1.5	0.5	0	0.5	0.5	0	0.5	0.5	0.5	0	0
24	1	2	1		2	2	2	2	0	0	2	0	0	3	3	0	3	3	3	3	3	0	0	0	0	2	1.5	1	0.5	1.5	2.25	0	0.75	1.5	0.75	0.75	0	0.5	0.5	0	0	0	0	0	0	0	0	0	0
24	1	2	1		2	2	2	2	0	2	2	0	2	3	3	3	3	3	0	3	3	1	1	2	2	2	2	2	2	3	3	0.75	2.25	2.25	0.75	0.75	1.5	0.5	0.5	0.5	1	0.5	0	0	0	0	0	0	0
25	1	2	1		2	2	2	2	0	2	2	2	0	3	0	3	0	3	0	0	3	1	1	2	2	2	2	2	0	3	3	0.75	1.5	2.25	0.75	1	1	1	1	1	1	0	0.5	0	0	0	0	0	0
24	2	2	1		2	2	2	2	2	2	2	2	2	3	3	3	3	3	3	3	3	1	0	2	2	2	2	2	1.5	3	3	0	1.5	2.25	1	1	1.5	1.5	1	1.5	0	0.5	0.5	0	0	0	0	0.5	0.5
26	2	2	1		2	2	2	2	0	2	2	2	2	3	3	3	3	0	3	0	3	1	0	2	2	2	2	1	2	3	3	2.25	0	3	1	1	0.5	0.5	2	2	0	0	0	0	0	0	0	0	0
24	1	2	1		2	2	2	2	0	2	0	2	0	3	3	3	0	3	0	3	3	1	1	2	2	2	2	1.5	1.5	3	3	2.25	2.25	3	0.25	0.75	1.5	1.5	1.5	1.5	0	0	0	0	0	0	0	0	0
24	2	2	1		2	2	2	2	0	2	2	2	2	3	3	3	0	0	0	3	0	1	1	2	0	1.5	2	1.5	0	3	3	1.5	0.75	2.25	0.75	0.75	1.5	1.5	0.5	1	0	0	0	0	0	0	0	0	0
24	2	2	1		2	2	2	2	2	2	2	2	2	3	0	3	0	0	0	3	0	1	1	2	2	1.5	2	1	1.5	2.25	2.25	0.75	1.5	3	1	0.5	1	0.5	1	1	0	0	0	0	0	0	0	0	0
24	2	2	1		2	2	2	2	0	2	0	0	2	3	3	3	3	0	3	0	3	1	1	2	2	2	2	2	2	3	3	0.75	0.75	3	1	1	2	2	2	2	0	0	0	0	0	0	0	0	0
24	2	2	1		2	2	2	2	2	2	2	2	2	3	3	3	3	3	3	3	3	1	1	2	2	2	2	1.5	1.5	3	3	1.5	1.5	2.25	1	1	1.5	1.5	1	0.5	0	0	0	0	0	0	0	0	0
25	2	2	1		2	2	2	2	0	2	2	2	2	3	3	3	3	3	3	0	3	1	1	2	2	1.5	1.5	1	1.5	3	2.25	1.5	1.5	2.25	1	0.75	1.5	1.5	1.5	1.5	0	0	0	0	0	0	0	0	0
24	2	2	1		2	2	2	2	2	2	0	2	2	0	3	3	3	0	0	3	3	1	0	2	2	2	2	2	0.5	3	3	0	0.75	3	1	1	1	2	2	2	0	0	0	0	0	0	0	0	0
23	2	2	1		2	2	2	2	0	0	2	2	2	3	0	3	0	0	3	3	0	1	1	2	0	1.5	1.5	1.5	0.5	2.25	2.25	1.5	0.75	2.25	0.75	0.75	0.5	1	1	1	1	1.5	0.5	0.5	0.75	1	1	0.5	0.5
24	1	2	1		2	2	2	2	2	2	2	2	0	3	3	3	0	3	0	0	3	1	1	2	2	2	2	1.5	2	3	3	0	0.75	0.75	1	1	1.5	0.5	1.5	0.5	0	0	0	0	0	0	0	0	0
24	2	2	1		2	2	2	2	2	2	2	2	0	3	3	3	0	3	3	3	3	1	0	2	2	2	2	1	1.5	3	3	0.75	2.25	2.25	1	1	0.5	0.5	0	1.5	0	0	0	0	0	0	0	0	0
25	2	2	1		2	2	2	2	0	2	2	2	2	3	3	3	3	3	0	3	3	1	1	2	2	2	2	2	2	3	3	0	2.25	3	1	1	1	1.5	0.5	2	0	0	0	0	0	0	0	0	0
24	2	2	1		2	2	2	2	2	2	2	0	0	3	3	3	3	3	3	0	3	1	1	2	2	2	2	1.5	1	3	3	0.75	1.5	2.25	1	0.75	0	0.5	0	1.5	0	0	0	0	0	0	0	0	0
25	2	2	1		2	2	2	2	2	2	2	0	2	3	3	3	3	3	3	3	3	0	1	2	2	2	2	2	2	3	3	0	0	3	1	1	0	0.5	0.5	1	0	0	0	0	0	0	0	0	0
26	1	2	1		2	2	2	2	0	0	2	0	0	0	3	3	0	0	3	0	3	1	0	0	0	2	2	2	0	3	3	0	0	3	1	1	0	0	0	0	0	0.5	0.5	0.5	0.5	0.5	0.5	0	0
24	1	2	1		2	2	2	2	0	2	2	2	2	3	3	3	3	3	3	3	3	1	1	2	2	1.5	2	1.5	1	2.25	2.25	0.75	1.5	2.25	0.75	0.75	1.5	1.5	1	1	0	0	0	0	0	0	0	0	0
24	1	2	1		2	2	2	2	0	2	2	2	0	3	3	3	3	3	3	3	0	1	0	2	0	2	2	2	0	3	3	0	0	3	1	1	0	0	0	0	0	0	0	0	0	0	0	0	0
24	1	2	1		2	2	2	2	0	2	2	2	0	3	3	3	3	3	3	3	3	0	0	2	2	2	2	2	0	3	3	0	0	3	1	1	2	1.5	2	2	0	0	0	0	0	0	0	0	0
24	1	2	1		2	2	2	2	0	2	2	2	0	3	3	3	3	0	0	3	3	1	1	2	2	2	2	1.5	1.5	3	3	0	0.75	1.5	1	1	1	1	1	0.5	1	0	0	0	0	0	0	0	0
25	1	2	1		2	2	2	2	0	2	2	2	2	3	3	3	3	3	3	0	3	1	1	2	0	2	2	2	2	3	3	0.75	3	3	1	1	0	0.5	0.5	0.5	0	0	0	0	0	0	0	0	0
24	1	2	1		2	2	2	2	0	2	2	2	2	3	3	3	3	3	0	3	3	1	0	2	0	2	2	1	2	2.25	3	3	2.25	2.25	1	1	1.5	0.5	0	0.5	0	0	0	0	0	0	0	0	0
24	1	2	1		2	2	2	2	0	0	2	2	2	3	3	3	3	3	3	0	3	1	0	2	2	2	2	1	1.5	3	3	0.75	2.25	2.25	0.75	1	1.5	1.5	0	0.5	0	0	0	0	0	0	0	0	0
25	1	2	1		2	2	2	2	0	2	2	2	0	3	3	3	3	0	3	3	3	1	1	2	2	2	2	1.5	1.5	3	3	0.75	0.75	3	1	1	1.5	0.5	2	2	0	0	0	0	0	0	0	0	0
24	1	1	1		2	2	2	2	0	2	2	2	2	3	3	3	3	0	3	3	3	0	1	2	2	2	2	2	1.5	3	3	0.75	2.25	2.25	1	0.75	1.5	1.5	1.5	0.5	1	1.5	2.5	0	0.5	0	0	0.5	0.5
24	2	2	1		2	2	2	2	2	2	2	0	0	3	3	3	3	3	3	0	3	1	1	2	2	1.5	2	1.5	2	2.25	2.25	0.75	0.75	2.25	0.75	1	1	0.5	1.5	1	0	0	0	0	0	0	0	0	0
27	1	2	1		2	2	2	2	0	2	0	0	2	0	3	3	0	0	3	3	3	1	0	2	2	2	2	2	0	2.25	2.25	0	0	3	1	1	0	0	0	0	0	0	0.5	0	0.5	0.5	0	0.5	0
24	2	1	1		2	2	2	2	2	2	2	2	2	3	3	3	3	0	0	0	3	1	1	2	2	2	2	2	1	3	3	0.75	0.75	2.25	1	1	0.5	0.5	0.5	0.5	0	0.5	0.5	0	0	0	0	0.5	0.5
26	1	2	1		2	2	2	2	2	2	2	2	2	3	3	3	3	3	0	3	3	1	1	2	2	1.5	2	1	1.5	2.25	2.25	0.75	0.75	3	0.75	0.75	2	1.5	2	1.5	1	0	0	0	0	0	0	0	0
25	2	2	1		2	2	2	2	0	2	2	0	0	3	3	3	3	3	3	0	3	1	0	2	2	1.5	1.5	1.5	1.5	2.25	3	1.5	1.5	2.25	0.75	0.75	1	0.5	1	1	0	0	0	0	0	0	0	0	0
24	2	2	1		2	2	2	2	2	2	0	2	2	3	3	3	3	3	0	3	3	1	1	2	2	2	2	2	1	3	3	2.25	0.75	2.25	1	1	1	1	1	1	0	0	0	0	0	0	0	0	0
23	2	2	1		2	2	2	2	0	2	0	2	2	3	3	3	0	3	3	0	0	0	1	2	2	2	2	2	0	3	3	0.75	2.25	3	1	1	1	1.5	0.5	1.5	0	0	0	0	0	0	0	0	0
25	1	2	1		2	2	2	2	0	2	2	0	0	3	3	3	3	0	3	0	3	1	1	2	2	2	2	2	1.5	3	3	2.25	2.25	2.25	1	1	1.5	2	2	2	0	0.5	0.5	0.5	0.5	0.5	0.5	0	0
24	2	2	1		2	2	2	2	2	2	2	2	0	3	3	3	3	3	3	3	3	1	0	2	2	2	2	1	1.5	3	3	0.75	2.25	2.25	1	1	0.5	0.5	0	1.5	0	0.5	0.5	0.5	0.5	0.5	0.5	0	0
25	2	2	1		2	2	2	2	0	2	0	2	2	3	3	3	3	3	0	0	3	1	1	2	2	2	2	2	1.5	3	3	2.25	3	2.25	0.5	0.75	1.5	1.5	1.5	1.5	0	0	0	0	0	0	0	0	0
24	2	2	1		2	2	2	2	2	2	2	2	2	3	0	3	3	3	3	0	3	1	1	2	2	2	2	1.5	2	3	3	0.75	0.75	1.5	1	1	1.5	0	1	0	0	0	0	0	0	0	0	0	0
24	2	2	1		2	2	2	2	0	2	0	2	2	3	3	3	3	3	3	3	0	0	0	2	2	2	1.5	1.5	0	3	3	2.25	2.25	0.75	0.25	0.25	1.5	1.5	1.5	1.5	0	0	0	0	0	0	0	0	0
23	2	2	1		2	2	2	2	2	2	2	2	0	3	3	3	0	0	3	3	3	1	1	2	2	2	2	2	2	3	3	0.75	2.25	3	1	1	1	0.5	1.5	0.5	0	0.5	0	0	0	0	0	0	0
24	2	1	1		2	2	2	2	2	2	2	2	2	3	3	3	3	3	3	3	3	0	1	2	2	1.5	1.5	1	0.5	2.25	3	0	0	3	1	1	1	1	1	1	0	0	0	0	0	0	0	0	0
24	2	2	1		2	2	2	2	0	2	0	2	2	3	3	3	0	3	0	3	3	1	0	2	2	2	2	1.5	1.5	1.5	2.25	0.75	0.75	3	1	1	0.5	1	0.5	1	1	0.5	0.5	0	0	0	0.5	0.5	0.5
24	1	2	1		2	2	2	2	2	2	2	2	0	3	3	3	3	0	0	3	3	1	0	2	2	2	2	1	1.5	2.25	3	0.75	2.25	3	1	1	0.5	1.5	2	1	0	0.5	0.5	0	0	0.5	0.5	0	0
26	2	2	1		2	2	2	2	2	2	2	2	2	3	3	3	3	3	0	3	3	1	1	2	2	2	2	2	0.5	3	3	0.75	0.75	2.25	0.75	1	1.5	1.5	2	1.5	0	0	0	0	0	0	0	0	0
24	2	2	1		2	2	2	2	0	2	2	0	2	3	3	3	3	0	0	3	3	1	0	2	2	1	1.5	0.5	0.5	3	3	0.75	1.5	2.25	0.5	1	0	0	1.5	1	0	0	0	0	0	0	0	0	0
24	2	2	1		2	2	2	2	0	2	0	0	2	3	3	3	3	3	3	0	3	1	1	2	2	2	2	1	0	3	3	0	0	3	0.75	1	1	2	2	2	0	0	0	0	0	0	0	0	0
24	2	2	1		2	2	2	2	0	2	2	2	2	3	3	3	3	0	0	0	3	1	0	2	2	2	2	2	0	3	3	0.75	0.75	2.25	1	1	0.5	1	2	2	0	0	0	0	0	0	0	0	0
24	2	2	1		2	2	2	2	2	2	2	0	2	3	3	3	3	3	0	3	3	1	1	2	2	2	2	1.5	0	3	3	0.75	0.75	2.25	1	1	2	2	2	1.5	1	0	0	0	0	0	0	0	0
25	2	2	1		2	2	2	2	0	2	2	2	2	3	3	3	0	0	3	0	3	1	0	2	2	2	1.5	2	0.5	3	2.25	0.75	2.25	2.25	0.75	0.75	0.5	0.5	1.5	1.5	0	0	0	0	0	0	0	0	0
24	1	2	1		1	2	2	2	2	2	2	2	2	3	3	3	0	3	0	0	0	1	1	2	2	1.5	1.5	1	0.5	2.25	3	0.75	1.5	2.25	0.75	0.75	1.5	1.5	1	1	1	0.5	0.5	0	0	0	0	0.5	0.5
24	2	2	1		2	2	2	2	0	2	2	0	2	3	3	3	3	3	3	3	3	1	1	2	2	2	2	1.5	0.5	3	3	2.25	1.5	3	1	0.75	2	2	0	1.5	0	0	0	0	0	0	0	0	0
25	1	2	1		2	2	2	2	2	2	2	2	2	3	3	3	0	3	3	3	0	1	1	2	2	1.5	1.5	2	1.5	2.25	2.25	0.75	2.25	2.25	0.75	0.75	1.5	1.5	1.5	1.5	0	0.5	0.5	0	0	0	0	0.5	0.5
25	1	2	1		2	2	2	2	0	2	2	2	2	3	3	3	0	3	0	3	3	1	0	2	2	2	1.5	1.5	1	2.25	1.5	0	0.75	1.5	0.75	0.5	0.5	1.5	2	0.5	0	0	0	0	0	0	0	0	0
24	1	2	1		2	2	2	2	0	2	2	2	2	3	3	3	0	3	3	0	0	1	0	2	2	1.5	1.5	1.5	1.5	2.25	2.25	1.5	0.75	1.5	1	0.5	1.5	1	0	0.5	0	0	0	0	0	0	0	0	0
25	1	2	1		2	2	2	2	2	2	2	2	2	3	3	3	3	3	0	0	3	1	1	2	2	2	1	2	2	3	3	0	3	0	1	0.75	2	2	2	2	0	0.5	0.5	0.5	0.5	0.5	0.5	0	0
26	2	2	1		2	2	2	2	2	2	2	2	2	3	3	3	3	3	0	3	3	1	1	2	2	2	2	2	0.5	3	3	0.75	0.75	2.25	0.75	1	1.5	1.5	2	1.5	0	0	0	0	0	0	0	0	0
24	2	2	1		2	2	2	2	0	2	2	0	2	3	3	3	3	0	0	3	3	1	0	2	2	1	2	0.5	0.5	3	3	0.75	1.5	2.25	0.5	1	0	0	1.5	0.5	0	0	0	0	0	0	0	0	0
24	2	2	1		2	2	2	2	0	2	0	0	2	3	3	3	3	3	3	0	3	1	1	2	2	2	2	1	0	3	3	0	0	3	0.75	1	1	2	2	2	0	0	0	0	0	0	0	0	0
24	2	2	1		2	2	2	2	0	2	2	2	2	3	3	3	3	0	0	0	3	1	0	2	2	2	2	1	0	3	3	0.75	0.75	2.25	1	1	0.5	1.5	2	2	0	0	0	0	0	0	0	0	0
24	2	2	1		2	2	2	2	2	2	2	0	2	3	3	3	3	3	0	3	3	1	1	2	2	2	2	1.5	0	3	3	0.75	0.75	2.25	1	1	2	2	2	1.5	1	0	0	0	0	0	0	0	0
25	2	2	1		2	2	2	2	0	2	2	2	2	3	3	3	0	0	3	0	3	1	0	2	21	1.5	2	1.5	0	2.25	2.25	0.75	2.25	2.25	0.75	0.75	0.5	0.5	1.5	1.5	0	0	0	0	0	0	0	0	0
24	1	2	1		2	2	2	2	2	2	2	2	2	3	3	3	0	3	0	0	0	1	1	2	2	1.5	1.5	1	0.5	2.25	3	0.75	1.5	2.25	0.75	0.75	1.5	1.5	1	1	1	0.5	0.5	0	0	0	0	0.5	0.5
24	2	2	1		2	2	2	2	0	2	2	0	2	3	3	3	3	3	3	3	3	1	1	2	2	2	2	1.5	0.5	3	3	2.25	1.5	3	1	0.75	1.5	1.5	0	1.5	0	0	0.5	0	0	0	0	0	0
24	2	1	1		2	2	2	2	2	2	2	2	2	3	3	3	0	0	3	0	3	1	0	2	2	1.5	2	1.5	0	2.25	2.25	1.5	1.5	3	1	1	1.5	1.5	0.5	1.5	0	0	0	0	0	0	0	0	0
23	2	2	1		2	2	2	2	0	2	2	2	0	3	0	3	0	3	0	0	3	1	1	2	2	2	1.5	2	0	3	3	0.75	2.25	2.25	1	1	0	0	0.5	2	0	0	0	0	0	0	0	0	0
24	2	1	1		2	2	2	2	0	2	2	0	2	3	3	3	3	3	3	3	3	0	1	2	2	2	2	1.5	0.5	3	3	2.25	2.25	3	1	0.75	1.5	1.5	1.5	1.5	0	0	0	0	0	0	0	0	0
24	1	2	1		2	2	2	2	0	2	2	2	2	3	3	3	3	3	0	3	3	1	1	2	2	2	2	2	2	3	3	0	1.5	2.25	1	1	1	1	1.5	1	0	0	0	0	0	0	0	0	0
23	1	2	1		2	2	2	2	2	2	2	2	0	3	3	3	0	0	3	3	3	1	1	2	2	2	2	2	0.5	3	3	0	1.5	2.25	1	1	1	0.5	1	1	0	0	0.5	0	0	0	0	0	0
24	2	2	1		2	2	2	2	2	2	2	0	2	3	3	3	3	3	0	3	3	0	0	2	2	1.5	1.5	1.5	0.5	2.25	2.25	1.5	1.5	2.25	0.75	0.75	1.5	1.5	1.5	1.5	0	0	0	0	0	0	0	0	0
24	1	2	1		2	2	2	2	0	2	2	0	2	3	3	3	3	3	3	3	3	1	1	2	2	2	1	1.5	0.5	3	3	2.25	2.25	3	0.75	0.75	2	0.5	1.5	1.5	0	0	0	0	0	0	0	0	0
24	1	2	1		2	2	2	2	2	2	2	0	2	3	3	0	3	3	0	3	3	1	1	2	2	2	2	1.5	1.5	3	3	1.5	0.75	3	1	0.75	1.5	0.5	2	0.5	0	1.5	1.5	0	0.5	0.5	0.5	1	1
24	2	2	1		2	2	2	2	2	2	2	2	2	3	3	3	3	3	3	3	0	0	1	2	2	2	1.5	1.5	0.5	3	3	0.75	0.75	2.25	0.75	0.75	2	2	2	2	0	0.5	0.5	0.5	0.5	0.5	0.5	0	0
24	1	2	1		2	2	2	2	2	2	2	2	0	3	3	3	3	3	3	3	3	1	1	2	2	2	1.5	0.5	0	3	3	1.5	0.75	2.25	1	1	0.5	1	1	1.5	0	0	0	0	0	0	0	0	0
23	2	2	1		2	2	2	2	2	0	2	0	2	3	3	3	3	3	3	0	3	1	1	2	0	2	2	2	0.5	3	3	0.75	2.25	2.25	0.75	1	0.5	0.5	1	1.5	0	0	0	0	0	0	0.5	0	0
24	1	2	1		2	2	2	2	2	2	2	2	2	3	3	3	0	3	3	3	3	1	0	2	2	2	2	1	1	3	3	0	0.75	2.25	1	1	0.5	0	1.5	0	0	0	0	0	0	0	0	0	0
24	2	2	1		1	2	2	2	0	2	0	2	2	3	0	3	3	3	3	3	0	1	1	2	2	2	2	1.5	0.5	2.25	3	0.75	0.75	1.5	1	1	1.5	1.5	0	0.5	1.5	0.5	0.5	0.5	0	0	0	0	0
24	2	2	1		2	2	2	2	2	2	2	0	0	3	3	3	3	3	3	3	0	1	1	2	2	1.5	1.5	1.5	0.5	2.25	2.25	0.75	1.5	3	1	1	1.5	1.5	1.5	1.5	0	1.5	1.5	0	0	0	0	0	0
25	2	2	1		2	2	2	2	2	2	2	0	2	3	3	3	3	3	3	3	3	1	1	2	2	1.5	2	1	0.5	3	3	0.75	1.5	3	1	0.75	1	1	1.5	1	0	0	0	0	0	0	0	0	0
24	2	2	1		2	2	2	2	0	2	2	2	2	3	3	3	0	3	0	3	3	1	1	2	2	2	1.5	2	0.5	3	3	0.75	2.25	2.25	0.75	0.75	0.5	0.5	1.5	1.5	0	0	0	0	0	0	0	0	0
24	2	2	1		2	2	2	2	0	2	2	2	2	3	3	3	3	0	0	3	3	1	1	2	2	2	2	2	0	3	3	0.75	0	2.25	1	0.75	1.5	1	2	1.5	1	0	0	0	0	0	0	0	0
24	2	2	1		2	2	2	2	2	2	2	2	0	3	3	3	0	3	3	3	3	1	1	2	2	2	2	1	0.5	3	3	2.25	0.75	2.25	0.75	0.75	1.5	1	2	1.5	1	0	0	0	0	0	0	0	0
24	2	2	1		2	2	2	2	0	2	2	2	2	3	3	3	0	3	0	3	3	1	1	2	2	2	1.5	2	0.5	3	3	0.75	2.25	2.25	0.75	0.75	0.5	0.5	1.5	1.5	0	0	0	0	0	0	0	0	0
24	2	2	1		2	2	2	2	0	2	2	2	2	3	3	3	3	0	0	0	3	0	1	2	2	2	2	2	0	3	3	2.25	1.5	3	1	1	1	0	1.5	0.5	0	1.5	1.5	0	0.5	0	0	0	0
24	2	2	1		2	2	2	2	0	2	2	2	2	3	3	3	3	3	3	0	3	1	1	2	2	2	2	2	0	3	3	0.75	1.5	1.5	1	1	1.5	1.5	1.5	1.5	0	0.5	0.5	0	0	0	0	0	0
24	2	2	1		1	2	2	2	2	2	2	2	2	3	3	3	3	3	0	0	0	0	1	2	2	1.5	1	1.5	1	2.25	2.25	2.25	0.75	2.25	0.75	0.5	1.5	1.5	1.5	1.5	1	0.5	0.5	0	0	0	0	0	0
24	1	2	1		2	2	2	2	0	2	2	2	2	3	3	3	0	3	3	3	3	1	1	2	2	1.5	2	1	1	2.25	2.25	0.75	1.5	2.25	0.75	0.75	1.5	1.5	1.5	1.5	0	0	0	11	0	0	0	0	0
25	2	1	1		2	2	2	2	0	2	2	2	2	3	3	3	0	0	3	0	3	1	1	2	2	1.5	2	1	1	2.25	2.25	0.75	1.5	2.25	0.75	0.75	1.5	1.5	1.5	1.5	0	0	0	0	0	0	0	0	0
25	1	2	1		2	2	2	2	2	2	0	2	2	3	3	3	3	3	3	3	3	1	1	2	2	2	1.5	1.5	1	3	3	0.75	2.25	2.25	1	0.75	0.5	2	1.5	2	0	0	0	0	0	0	0	0	0
25	1	1	1		2	2	2	2	2	0	0	2	2	3	3	3	3	3	3	3	3	1	1	2	2	2	2	1.5	1	3	3	1.5	2.25	2.25	1	1	1	2	2	2	0	0	0	0	0	0	0	0	0
23	1	2	1		2	2	2	2	2	0	2	0	2	3	0	3	0	3	3	3	0	1	1	2	2	1.5	1.5	1	0.5	3	3	1.5	2.25	2.25	1	1	2	0.5	1.5	0.5	0	0	0	0	0	0	0	0	0
23	2	2	1		2	2	2	2	0	2	2	2	2	3	3	3	0	3	3	0	3	1	0	2	2	2	2	2	0	3	1.5	0.75	2.25	2.25	1	1	1.5	0.5	0	0.5	0	1.5	1.5	0	0	0	0	1	1
24	2	2	1		2	2	2	2	0	2	2	2	2	3	3	3	0	3	0	3	3	1	1	2	2	2	2	2	0.5	2.25	2.25	0.75	0.75	2.25	0.75	0.75	1.5	1	2	1.5	1	0.5	0.5	0.5	0.5	0.5	0.5	0	0
24	2	2	1		2	2	2	2	0	2	2	2	2	3	0	0	0	3	0	3	3	1	1	2	2	1.5	1.5	1.5	0.5	2.25	1.5	0.75	0.75	2.25	0.75	0.75	1	1	2	2	0	0	0	0	0	0	0	0	0
24	2	2	1		2	2	2	2	0	2	2	2	2	3	3	3	0	3	3	0	3	1	0	2	2	2	2	1.5	0.5	3	3	0	1.5	3	1	1	1	1	1	1.5	0	0	0	0	0	0	0	0	0
23	2	2	1		2	2	2	2	2	2	2	2	2	3	3	3	0	3	3	3	3	1	0	2	2	2	2	1.5	0.5	3	3	0	0	3	1	1	1	1	0	1	0	0.5	0	0	0	0	0	0	0
24	1	2	1		1	2	2	2	2	2	2	2	0	0	3	3	0	0	3	3	3	1	1	2	2	2	2	2	1	3	3	2.25	3	2.25	1	1	2	2	2	0.5	1	1.5	2.5	0	0.5	0	0.5	0.5	0.5
24	1	2	1		2	2	2	2	2	2	2	2	2	3	3	3	0	3	3	0	0	1	0	0	0	1.5	1.5	1.5	0.5	2.25	2.25	0.75	2.25	0.75	0.75	0.75	0.5	1.5	1.5	0.5	2	0	0.5	0	0	0	0	0.5	0.5
24	1	2	1		2	2	2	2	0	2	2	2	2	3	3	3	3	0	3	3	3	1	0	2	2	1.5	1.5	1.5	1	2.25	2.25	0.75	2.25	2.25	0.75	0.75	1	0.5	1	1	0	0	0.5	0.5	0.5	0.5	1	0	0
24	2	2	1		2	2	2	2	2	2	2	2	0	3	0	3	3	0	3	3	3	1	1	2	2	2	2	2	0	3	3	0.75	1.5	3	1	1	1	1	1.5	1	0	0.5	0	0	0	0	0	0	0
24	2	2	1		2	2	2	2	2	2	2	2	2	3	3	3	3	3	0	0	0	1	1	2	2	2	2	1	1	3	3	1.5	0.75	3	1	1	1	1.5	1.5	1.5	0	0	0	0	0	0	0	0	0
23	2	2	1		2	2	2	2	2	2	2	2	2	3	3	3	3	0	3	3	0	1	1	2	2	2	2	1.5	0	3	3	2.25	0.75	2.25	0.75	0.25	0.5	0.5	0.5	0	0	0	0	0	0	0	0	0	0
25	1	2	1		2	2	2	2	0	2	2	0	2	3	3	3	0	3	3	3	3	1	1	2	2	2	1	1.5	0.5	2.25	3	0.75	0.75	1.5	0.75	1	0.5	0	1	1	0	0	0	0	0	0	0	0	0
24	2	2	1		2	2	2	2	2	2	2	2	2	3	3	3	3	0	3	3	3	1	1	2	2	2	1.5	2	0.5	3	3	1.5	0.75	3	1	1	0.5	0.5	1	0.5	0	0	0	0	0	0	0	0	0
24	2	2	1		2	2	2	2	2	2	2	2	2	3	3	3	3	0	3	3	3	1	1	2	2	2	1.5	2	0.5	3	3	1.5	0.75	3	0.75	1	0.5	0.5	1	1	0	0	0	0	0	0	0	0	0
24	1	2	1		2	2	2	2	2	2	2	2	2	3	3	3	0	0	0	0	3	1	1	2	2	2	2	2	0	3	3	0	0	3	1	1	1	0.5	0.5	0.5	0	0	0	0	0	0	0	0	0
24	1	2	1		2	2	2	2	0	2	2	2	2	3	3	3	0	3	0	3	3	1	1	2	2	1.5	2	1.5	0.5	2.25	2.25	1.5	1.5	1.5	0.75	0.75	1.5	0.5	1.5	0.5	0	0.5	0.5	0	0	0	0	0.5	0.5
24	2	2	1		1	2	2	2	0	2	2	0	2	3	3	3	0	3	3	3	3	1	1	2	2	2	2	2	0	3	3	0.75	3	3	0.75	0.75	0	0	1.5	0.5	1	0	0.5	0	0	0	0.5	0	0
24	2	2	1		2	2	2	2	2	2	2	2	0	3	3	3	0	3	0	3	3	1	1	2	2	2	2	2	2	3	3	0.75	2.25	1.5	0.75	1	1.5	1.5	2	2	0	0	0	0	0	0	0	0	0
24	1	2	1		2	2	2	2	0	2	2	2	2	3	3	3	3	3	3	0	3	1	0	2	2	2	2	1.5	0	2.25	2.25	0	2.25	2.25	0.75	0.75	1.5	0.5	0	0	0	0	0.5	0.5	0.5	0.5	0.5	0.5	0
24	1	2	1		2	2	2	2	0	2	2	2	2	3	3	3	3	3	3	3	3	1	1	2	2	1.5	2	2	0.5	3	3	1.5	1.5	2.25	0.75	0.75	1.5	1.5	1	1.5	0	0	0	0	0	0	0	0	0
25	2	2	1		2	2	2	2	0	2	0	2	2	3	3	3	0	3	3	3	3	1	1	2	2	2	2	2	1.5	3	3	0.75	0.75	3	0.75	0.75	1	0.5	1.5	1	0	0	0	0	0	0	0	0	0
23	2	2	1		2	2	2	2	0	0	2	2	2	3	3	3	0	0	3	3	3	1	1	2	2	2	2	2	0.5	3	3	2.25	1.5	2.25	1	1	2	1	2	2	0	0.5	0	0	0	0	0	0	0
23	2	2	1		2	2	2	2	0	0	2	2	2	3	3	3	0	0	3	3	3	1	1	2	2	2	2	2	0.5	3	3	2.25	1.5	2.25	1	1	2	1	2	2	0	0.5	0	0	0	0	0	0	0
24	1	2	1		2	2	2	2	0	2	2	0	0	3	3	3	3	3	3	0	3	1	0	2	2	2	2	2	0.5	3	3	0	2.25	3	0.5	1	0	0	0.5	0	0	0.5	0.5	0	0	0	0	0.5	0.5
24	1	2	1		2	2	2	2	0	2	2	2	2	3	3	3	3	3	0	3	3	0	1	2	2	2	2	2	0.5	3	3	0	2.25	2.25	0.75	0.75	1	1	1	1	0	0	0	0	0	0	0	0	0
24	1	2	1		2	2	2	2	2	2	2	0	2	3	3	3	3	3	3	3	3	1	1	2	2	2	2	2	1.5	3	3	0.75	1.5	2.25	0.75	0.75	2	2	0.5	2	0	0	0	0	0	0	0	0	0
24	2	2	1		2	2	2	2	0	2	2	0	2	3	3	3	0	3	3	3	3	1	1	2	2	2	2	1.5	0	3	0.75	0.75	1.5	2.25	1	0.75	1.5	1.5	2	2	0	0	0.5	0	0	0	0	0	0
24	2	2	1		2	2	2	2	0	2	2	2	2	3	3	3	3	3	0	3	3	0	1	2	2	2	2	2	0.5	3	3	0	0.75	1.5	0.75	0.75	1.5	1.5	1.5	1.5	0	0.5	0.5	0	0	0.5	0.5	0	0
24	2	2	1		2	2	2	2	0	2	2	0	2	3	3	3	3	3	3	0	3	1	0	2	2	2	2	2	0	3	3	0	3	3	1	1	2	2	2	2	0	0	0	0	0	0	0	0	0
25	1	2	1		2	2	2	2	0	2	2	2	2	3	3	3	3	3	0	3	3	1	0	2	2	2	2	2	0	3	3	0.75	1.5	1.5	0.5	0.75	1	0.5	1.5	0.5	0	0.5	0	0	0	0	0	0	0
24	2	2	1		2	2	2	2	0	2	2	2	0	3	3	3	0	3	3	0	3	1	1	2	2	1.5	2	1.5	0.5	3	3	2.25	0.75	2.25	1	0.75	0.5	0.5	0.5	0.5	0	0	0	0	0	0	0	1.5	1.5
26	1	2	1		2	2	2	2	0	2	2	2	2	3	3	3	3	3	3	0	3	1	1	2	2	2	2	2	0	3	3	1.5	1.5	3	0.75	1	2	2	2	2	0	0.5	0	0	0	0.5	0.5	0	0
24	1	2	1		2	2	2	2	2	2	2	2	2	3	3	3	3	3	0	3	3	1	1	2	2	2	1	0.5	0	3	3	2.25	1.5	2.25	0.75	0.75	1	0.5	0.5	1.5	0	0	0.5	0	0	0	0	0	0.5
25	2	2	1		2	2	2	2	2	2	2	2	0	0	3	3	3	3	3	0	3	0	1	2	2	2	2	2	0	3	3	1.5	2.25	2.25	0.75	0.75	1	1.5	2	1.5	0	0	0	0	0	0	0	0	0
24	2	2	1		2	2	2	2	0	2	2	2	0	3	3	3	0	0	3	3	3	1	0	2	2	1.5	1	1.5	0.5	3	2.25	0.75	0.75	2.25	0.75	0.75	1.5	1	1	1.5	0	0	0	0	0	0	0	0	0
24	2	2	1		2	2	2	2	0	2	2	2	2	3	3	3	3	3	3	0	3	1	1	2	2	2	2	2	0	3	3	1.5	2.25	3	1	1	1.5	1.5	1.5	1.5	0	0	0.5	0	0	0	0	0	0
24	2	2	1		2	2	2	2	2	2	2	2	2	3	3	3	3	3	0	3	3	0	1	2	2	2	1.5	1.5	0.5	3	3	2.25	1.5	1.5	0.5	0.75	1.5	0.5	1	0.5	0	0	0	0	0	0	0	0	0
23	1	2	1		2	2	2	2	2	2	2	2	2	3	3	3	3	3	0	0	3	1	1	2	2	2	2	1.5	0	3	3	0.75	0.75	2.25	1	0.75	1.5	0.5	1.5	2	0	0	0	0	0	0	0	0	0
25	2	2	1		2	2	2	2	0	2	0	2	2	3	3	3	3	0	3	3	3	1	1	2	2	2	2	2	0	3	3	0.75	0.75	3	0.75	0.75	0.5	2	2	2	0	0	0	0	0	0	0	0	0
25	2	2	1		2	2	2	2	2	2	2	2	2	3	3	3	0	0	3	0	3	0	1	2	2	1.5	1.5	1.5	0.5	2.25	2.25	1.5	2.25	2.25	0.75	0.75	1	1	0.5	0.5	0	0	0	0	0	0	0	0	0
24	1	2	1		2	2	2	2	0	2	2	0	2	3	3	3	0	3	3	3	3	1	1	2	2	2	2	1.5	0	3	3	0.75	0.75	3	1	1	0	0.5	1	1	1	0	0	0	0	0	0	0	0
24	2	2	1		2	2	2	2	2	2	2	0	2	3	3	3	0	0	3	0	3	1	0	2	0	2	2	2	0	3	3	0.75	0.75	3	1	1	1	0.5	1	0.5	0	0.5	0	0	0	0	0	0	0
24	2	2	1		2	2	2	2	0	2	2	2	2	3	3	0	0	3	3	3	3	1	1	2	2	1.5	1.5	1.5	0	3	3	0.75	0.75	2.25	0.75	0.75	0.5	0.5	1.5	1.5	0	0	0	0	0	0	0	0	0
24	1	2	1		2	2	2	2	0	2	0	2	2	3	3	3	3	3	0	3	3	1	0	2	2	2	1	1.5	1	3	3	1.5	2.25	2.25	0.75	0.75	1.5	0.5	1	1	0	0	0	0	0	0	0	0	0
24	2	2	1		2	2	2	2	2	2	2	2	2	3	3	3	0	3	0	3	3	1	1	2	2	1.5	2	1.5	0	3	3	2.25	2.25	2.25	0.75	0.75	1.5	0.5	1.5	1	0	0	0	0	0	0	0	0	0
25	1	2	1		2	2	2	2	0	2	2	2	2	3	3	3	0	3	3	3	3	1	0	2	2	2	2	1.5	0	3	3	0	1.5	2.25	1	1	1.5	2	1.5	2	0	0.5	0.5	0.5	0.5	0.5	0.5	0	0
25	2	2	1		2	2	2	2	2	2	0	2	2	3	3	3	3	3	3	3	3	1	1	2	2	2	2	2	0	3	3	1.5	1.5	3	1	1	2	2	0	0.5	0	0	0	0	0	0	0	0	0
26	1	2	1		2	2	2	2	2	2	2	2	2	3	3	3	3	3	3	3	3	1	1	2	2	2	1.5	1.5	0.5	2.25	3	1.5	2.25	2.25	0.25	0.75	0.5	1.5	2	1.5	0	0.5	0.5	0	0	0	0	0	0
24	1	2	1		2	2	2	2	0	2	2	2	2	3	3	3	3	0	3	0	3	1	1	2	2	2	2	2	0	3	3	1.5	1.5	3	1	1	0.5	1.5	1.5	1.5	0	0	0	0	0	0	0	0	0
25	1	2	1		2	2	2	2	2	2	2	2	2	3	3	3	0	3	3	3	3	1	1	2	2	1.5	2	1	0.5	1.5	3	1.5	2.25	3	0.75	1	1	1.5	1	2	0	0.5	0	0	0	0	0	0	0
25	1	2	1		2	2	2	2	0	2	2	0	0	3	3	3	0	0	3	3	3	1	1	2	2	2	2	2	2	3	3	0.75	1.5	3	1	1	0.5	1.5	0.5	0.5	0	0	0.5	0	0	0	0	0	0
26	1	2	1		2	2	2	2	2	0	2	0	0	3	3	3	3	3	3	0	3	1	0	2	2	1.5	1.5	1.5	0.5	2.25	2.25	0.75	1.5	2.25	0.75	0.75	1	1	1	1	0	0	0	0	0	0	0	0	0
24	2	2	1		2	2	2	2	0	2	2	0	2	3	3	3	3	3	0	3	3	1	1	2	2	2	2	2	0	3	3	1.5	0	3	1	1	1	0.5	1.5	1	0	0	0	0	0	0	0	0	0
26	2	1	1		2	2	2	2	0	2	2	0	2	3	3	3	3	3	0	3	3	1	1	2	2	1.5	1.5	1	1.5	2.25	2.25	0.75	0.75	2.25	0.75	0.5	0.5	0.5	0.5	1	1.5	0	0	0	0	0	0	0	0
26	1	2	1		2	2	2	2	0	2	2	0	0	3	3	3	3	3	3	3	3	1	1	2	2	2	1.5	2	0.5	2.25	2.25	0.75	0.75	2.25	0.75	1	2	2	2	2	0	0.5	0	0.5	0.5	0.5	0.5	0.5	0.5
27	2	2	1		2	2	2	2	0	2	0	2	0	3	3	3	3	3	0	3	3	1	0	2	2	2	2	1	0.5	2.25	2.25	2.25	2.25	2.25	0.75	0.75	1.5	1.5	2	1.5	0	0	0	0	0	0	0	0	0
24	1	2	1		2	2	2	2	0	2	2	2	2	3	3	3	0	3	3	0	3	1	1	2	2	2	2	2	0	3	3	1.5	1.5	1.5	1	1	1.5	1.5	0	1.5	0	0	0	0	0	0	0	0	0
23	2	2	1		2	2	2	2	0	2	2	2	2	3	3	3	0	0	3	3	3	1	1	2	2	1.5	1.5	1.5	1	2.25	2.25	2.25	0.75	2.25	0.75	0.5	1.5	1.5	1	0	0	0	0	0	0	0	0	0	0
25	2	2	1		2	2	2	2	2	2	2	2	2	3	3	3	3	0	0	3	0	1	1	2	2	2	2	2	1	3	3	0	2.25	2.25	0.75	1	2	0.5	2	0.5	0	0	0	0	0	0	0	0	0
23	1	2	1		2	2	2	2	0	2	2	2	2	3	0	3	3	3	0	0	3	1	1	2	2	2	2	2	0	3	3	0.75	0.75	2.25	1	1	1.5	1.5	1.5	1.5	0	0	0	0	0	0	0	0	0
24	2	2	1		2	2	2	2	2	2	2	0	2	3	3	3	3	3	3	0	3	1	1	2	2	1.5	1.5	1.5	0	3	2.25	1.5	0.75	3	1	1	1	1	0.5	0.5	0	0	0	0	0	0	0	0	0
23	2	2	1		2	2	2	2	2	2	2	2	2	3	3	3	3	0	0	3	3	1	1	2	2	2	1.5	1.5	1	3	2.25	1.5	1.5	3	1	1	1.5	1.5	2	2	0	0	0	0	0	0	0	0	0
24	2	2	1		2	2	2	2	0	2	2	0	2	3	3	3	3	3	0	3	3	1	1	2	2	2	2	1.5	0	3	3	1.5	2.25	2.25	1	1	0.5	0.5	1.5	1.5	0	0	0	0	0	0	0	0	0
24	2	2	1		2	2	2	2	0	2	2	2	2	3	3	3	3	0	3	0	3	0	1	2	2	2	2	1.5	0	3	3	0.75	0.75	1.5	1	0.75	1	1	1	1	1	0	0	0	0	0	0	0	0
24	1	2	1		2	2	2	2	0	2	2	2	2	3	3	3	0	3	3	0	3	1	1	2	2	2	2	2	0	3	3	1.5	1.5	1.5	1	1	1.5	1.5	0	1.5	0	0	0	0	0	0	0	0	0
25	2	2	1		2	2	2	2	2	2	2	2	2	3	3	3	3	0	0	3	0	1	1	2	2	2	2	2	1	3	3	0	2.25	2.25	0.75	1	2	0.5	2	0.5	0	0	0	0	0	0	0	0	0
24	2	2	1		2	2	2	2	0	2	2	2	2	3	3	3	0	3	3	3	3	1	0	2	2	2	2	2	0	3	0.75	2.25	2.25	3	1	1	1.5	1.5	1.5	1.5	0	0.5	1.5	0.5	0.75	1	1	0	0
24	1	2	1		2	0	0	2	0	2	2	2	0	3	3	3	3	0	0	3	3	1	1	2	2	1.5	0.5	0.5	0.5	1.5	2.25	0.75	2.25	2.25	0.75	0.75	1.5	1.5	0.5	1.5	0	0	0	0	0	0	0	0	0
[truncated: 76 more columns]
